# Supplementary material for: Brd4::Nutm1 fusion gene initiates NUT carcinoma in vivo
Source: Life Sci Alliance. 2024 May 9;7(7):e202402602. doi: 10.26508/lsa.202402602 (PMC11082452; doi:10.26508/lsa.202402602)
Supplement: Supplementary file 1 [file LSA-2024-02602_TableS1.xlsx]

## Sheet: Sheet1
Anatomical locations of NC arising from the NLS-Cre driven model
Mouse ID	Head and neck	Stomach	Kidney	Pancreas	Ovary	Skin	Rib cages	Limb	Vertebral column
NLSBN-091023-001	1	1					1
NLSBN-091023-010	1				1
NLSBN-091023-011	1
NLSBN-091023-101	1	1
NLSBN-091023-102	1								1
NLSBN-091023-110	1	1		1
NLSBN-091023-122	1		1
NLSBN-091123-111	1	1
NLSBN-091123-120	1					1
NLSBN-091123-000	1					1		1
NLSBN-091123-011	1
NLSBN-091123-020	1
NLSBN-091123-012	1						1	1
NLSBN-091123-021	1
NLSBN-091123-100	1	1
NLSBN-091123-110	1	1						1
NLSBN-091123-101	1	1	1
NLSBN-100223-112	1	1		1
NLSBN-100223-001	1	1						1
NLSBN-100223-020	1	1				1
NLSBN-100223-021	1	1
NLSBN-100223-011	1		1	1	1
NLSBN-100223-022	1	1	1	1				1
NLSBN-100223-030	1	1			1
Total	24	13	4	4	3	3	2	5	1
