# Supplementary material for: Brd4::Nutm1 fusion gene initiates NUT carcinoma in vivo
Source: Life Sci Alliance. 2024 May 9;7(7):e202402602. doi: 10.26508/lsa.202402602 (PMC11082452; doi:10.26508/lsa.202402602)
Supplement: Supplementary file 2 [file LSA-2024-02602_TableS2.xlsx]

## Sheet: Sheet1
	Table S2. Antibodies used in this study
	Antibody	Use (dilution)	Host	Catalog No.	Vendor	RRID
	NUTM1	IHC, IF (1:500), WB (1:500)	Rabbit	HA721690	Huabio	AB_3072803
	Acetyl-Histone H3 (Lys27) (H3K27ac)	IF (1:100)	Rabbit	8173	Cell Signaling Technology	AB_10949503
	MYC	IHC (1:500)	Rabbit	10828-1-AP	Proteintech	AB_2148585
	SOX2	IHC (1:1000)	Goat	AF2018	R&D	AB_355110
	TP63	IHC (1:1000)	Mouse	AMAB91224	Sigma	AB_2665851
	Cytokeratin 13 (KRT13)	IF (1:100)	Rabbit	NBP3-15261	Novus	N/A
	Cytokeratin 14 (KRT14)	IHC (1:500)	Rabbit	NBP2-67585	Novus	N/A
	Ki67	IHC (1:200)	Rabbit	NB500-170	Novus	AB_10001977
	α-Smooth Muscle Actin (SMA)	IF (1:500)	Rabbit	19245	Cell Signaling Technology	AB_2734735
	involucrin	IF (1:1000)	Rabbit	924401	Biolegend	AB_2565452
	mCherry (TdTomato)	IF (1:500)	Goat	AB0040-500	Origene	AB_2333093
	ZEB1	IF (1:500)	Rabbit	70512	Cell Signaling Technology	AB_2935802
	E-Cadherin	IF (1:500)	Rabbit	3195	Cell Signaling Technology	AB_2291471
	Vimentin	IF (1:100)	Rabbit	5741	Cell Signaling Technology	AB_10695459
	α/β-Tubulin	WB (1:1000)	Rabbit	2148	Cell Signaling Technology	AB_2288042
	Rabbit IgG (H+L) Cross-Adsorbed Secondary Antibody, HRP	WB (1:20000)	Donkey	31458	Thermo Fisher Scientific	AB_228213
	Goat IgG (H+L) Highly Cross-Adsorbed Secondary Antibody, Alexa Fluor™ Plus 555	IF (1:200)	Donkey	A32816	Thermo Fisher Scientific	AB_2762839
	Rabbit IgG (H+L) Highly Cross-Adsorbed Secondary Antibody, Alexa Fluor™ 488	IF (1:200)	Donkey	A-21206	Thermo Fisher Scientific	AB_2535792
	Goat Immunoglobulins, HRP	IHC (1:250)	Rabbit	P0449	Dako	AB_2617143
	Mouse IgG Antibody, rat adsorbed (H+L), Biotinylated	IHC (1:250)	Horse	BA-2001	Vector Laboratories	AB_2336180
